# Supplementary material for: Discovering Hereditary Risk Through Surveillance: A Prospective Genetic Analysis of Individuals With Familial Pancreatic Cancer
Source: United European Gastroenterol J. 2026 Feb 15;14(1):e70187. doi: 10.1002/ueg2.70187 (PMC12906649; doi:10.1002/ueg2.70187)
Supplement: Supplementary file 2 — Supporting Information S2 [file UEG2-14-e70187-s001.xlsx]

## Sheet: Sheet1
Gene	c	p	rsID	ClinVar_URL
APC	c.6326A>G	p.Asn2109Ser	rs774352590	https://www.ncbi.nlm.nih.gov/clinvar/?term=rs774352590
	c.3985C>T	p.His1329Tyr	rs1385066822	https://www.ncbi.nlm.nih.gov/clinvar/?term=rs1385066822
	c.6104A>T	p.Glu2035Val	rs748490937	https://www.ncbi.nlm.nih.gov/clinvar/?term=rs748490937
	c.2627G>A	p.Arg876Gln	rs373428732	https://www.ncbi.nlm.nih.gov/clinvar/?term=rs373428732
	c.3868A>C	p.Asn1290His	rs752977559	https://www.ncbi.nlm.nih.gov/clinvar/?term=rs752977559
	c.2719G>A	p.Gly907Arg	rs771458366	https://www.ncbi.nlm.nih.gov/clinvar/?term=rs771458366
	c.7358GAA[1]	p.Arg2454del	rs1291144227	https://www.ncbi.nlm.nih.gov/clinvar/?term=rs1291144227
	c.737C>T	p.Ser246Phe	rs754667638	https://www.ncbi.nlm.nih.gov/clinvar/?term=rs754667638
	c.1589T>C	p.Val530Ala	rs202199891	https://www.ncbi.nlm.nih.gov/clinvar/?term=rs202199891
	c.3173A>G	p.Asp1058Gly	rs148725540	https://www.ncbi.nlm.nih.gov/clinvar/?term=rs148725540
	c.6627T>G	p.Ile2209Met	rs2149969232	https://www.ncbi.nlm.nih.gov/clinvar/?term=rs2149969232
	c.5138T>C	p.Leu1713Ser	rs587779797	https://www.ncbi.nlm.nih.gov/clinvar/?term=rs587779797
	c.6245A>G	p.Asp2082Gly	rs554370603	https://www.ncbi.nlm.nih.gov/clinvar/?term=rs554370603
	c.5365G>C	p.Val1789Leu	rs1554086666	https://www.ncbi.nlm.nih.gov/clinvar/?term=rs1554086666
	c.3471G>C	p.Glu1157Asp	rs143927847	https://www.ncbi.nlm.nih.gov/clinvar/?term=rs143927847
	c.268A>G	p.Lys90Glu	rs763184444	https://www.ncbi.nlm.nih.gov/clinvar/?term=rs763184444
	c.3316G>A	p.Gly1106Arg	rs1554084921	https://www.ncbi.nlm.nih.gov/clinvar/?term=rs1554084921
	c.3662C>G	p.Pro1221Arg	rs771339661	https://www.ncbi.nlm.nih.gov/clinvar/?term=rs771339661
ASXL1	c.4109AGA[1]	p.K1371del	rs752856195	https://www.ncbi.nlm.nih.gov/clinvar/?term=rs752856195
	c.4281_4282delinsGC	p.Ser1428Pro	rs2145394485	https://www.ncbi.nlm.nih.gov/clinvar/?term=rs2145394485
ATM	c.4673C>T	p.Thr1558Met	rs587781712	https://www.ncbi.nlm.nih.gov/clinvar/?term=rs587781712
	c.8000T>C	p.Met2667Thr	rs1060501566	https://www.ncbi.nlm.nih.gov/clinvar/?term=rs1060501566
	c.4079G>A	p.Ser1360Asn	rs764564211	https://www.ncbi.nlm.nih.gov/clinvar/?term=rs764564211
	c.4724G>A	p.Arg1575His	rs550552791	https://www.ncbi.nlm.nih.gov/clinvar/?term=rs550552791
	c.692A>G	p.His231Arg	rs587782229	https://www.ncbi.nlm.nih.gov/clinvar/?term=rs587782229
	c.4576C>A	p.Pro1526Thr	rs748898098	https://www.ncbi.nlm.nih.gov/clinvar/?term=rs748898098
	c.7314A>C	p.Thr2438=	rs199909913	https://www.ncbi.nlm.nih.gov/clinvar/?term=rs199909913
	c.946T>C	p.Tyr316His	rs142317485	https://www.ncbi.nlm.nih.gov/clinvar/?term=rs142317485
	c.1595G>A	p.Cys532Tyr	rs35963548	https://www.ncbi.nlm.nih.gov/clinvar/?term=rs35963548
	c.7381C>T	p.Arg2461Cys	rs201314561	https://www.ncbi.nlm.nih.gov/clinvar/?term=rs201314561
	c.5882A>G	p.Tyr1961Cys	rs56399311	https://www.ncbi.nlm.nih.gov/clinvar/?term=rs56399311
	c.6820G>A	p.Ala2274Thr	rs567060474	https://www.ncbi.nlm.nih.gov/clinvar/?term=rs567060474
	c.4984A>G	p.Thr1662Ala	nan
	c.1648A>G	p.Ile550Val)	rs202144949	https://www.ncbi.nlm.nih.gov/clinvar/?term=rs202144949
	c.91C>T	p.Arg31Cys	rs1800073	https://www.ncbi.nlm.nih.gov/clinvar/?term=rs1800073
	c.3291C>G	p.Phe1097Leu	rs876658491	https://www.ncbi.nlm.nih.gov/clinvar/?term=rs876658491
	c.5890A>G	p.Lys1964Glu	rs201963507	https://www.ncbi.nlm.nih.gov/clinvar/?term=rs201963507
	c.5089A>G	p.Thr1697Ala	rs142455912	https://www.ncbi.nlm.nih.gov/clinvar/?term=rs142455912
	c.1464G>T	p.Trp488Cys	rs377597949	https://www.ncbi.nlm.nih.gov/clinvar/?term=rs377597949
BAP1	c.1748C>T	p.Ser583Leu	rs369259771	https://www.ncbi.nlm.nih.gov/clinvar/?term=rs369259771
	c.1201_1203delinsGAG	p.Tyr401Glu	rs1553645128	https://www.ncbi.nlm.nih.gov/clinvar/?term=rs1553645128
	c.783+2T>C	nan	rs774730309	https://www.ncbi.nlm.nih.gov/clinvar/?term=rs774730309
	c.68-48A>T	nan	nan
BARD1	c.235A>G	p.Ile79Val	rs1436521124	https://www.ncbi.nlm.nih.gov/clinvar/?term=rs1436521124
	c.1585C>T	p.Arg529Trp	rs375515606	https://www.ncbi.nlm.nih.gov/clinvar/?term=rs375515606
	c.1409A>G	p.Asn470Ser	rs587781976	https://www.ncbi.nlm.nih.gov/clinvar/?term=rs587781976
BMPR1A	c.1327C>T	p.Arg443Cys	rs35619497	https://www.ncbi.nlm.nih.gov/clinvar/?term=rs35619497
	c.1498A>G	p.Met500Val	rs376651641	https://www.ncbi.nlm.nih.gov/clinvar/?term=rs376651641
BRCA1	c.5066T>C	p.Met1689Thr)	rs80357061	https://www.ncbi.nlm.nih.gov/clinvar/?term=rs80357061
	c.889A>C	p.Met297Leu	rs80357196	https://www.ncbi.nlm.nih.gov/clinvar/?term=rs80357196
BRCA2	c.5675G>A	p.Gly1892Asp	rs786204067	https://www.ncbi.nlm.nih.gov/clinvar/?term=rs786204067
	c.172G>A	p.Glu58Lys	rs397507603	https://www.ncbi.nlm.nih.gov/clinvar/?term=rs397507603
	c.9458G>C	p.Gly3153Ala	rs80359220	https://www.ncbi.nlm.nih.gov/clinvar/?term=rs80359220
	c.5353A>G	p.Thr1785Ala	rs786202394	https://www.ncbi.nlm.nih.gov/clinvar/?term=rs786202394
	c.3028A>T	p.Arg1010Ter	nan
	c.9613_9614delinsCT	p.A3205L	rs276174926	https://www.ncbi.nlm.nih.gov/clinvar/?term=rs276174926
BRIP1	c.2220G>T	p.Gln740His	rs45589637	https://www.ncbi.nlm.nih.gov/clinvar/?term=rs45589637
	c.778A>G	p.Thr260Ala	rs138743097	https://www.ncbi.nlm.nih.gov/clinvar/?term=rs138743097
	c.1000G>T	p.Ala334Ser	rs535414791	https://www.ncbi.nlm.nih.gov/clinvar/?term=rs535414791
	c.1637A>G	p.Asp546Gly	rs2077612367	https://www.ncbi.nlm.nih.gov/clinvar/?term=rs2077612367
	c.550G>T	p.Asp184Tyr	rs201047375	https://www.ncbi.nlm.nih.gov/clinvar/?term=rs201047375
CASR	c.992G>A	p.Arg331Gln	rs747090029	https://www.ncbi.nlm.nih.gov/clinvar/?term=rs747090029
	c.848T>C	p.Ile283Thr	rs142745096	https://www.ncbi.nlm.nih.gov/clinvar/?term=rs142745096
	c.779A>G	p.Gln260Arg	rs200386687	https://www.ncbi.nlm.nih.gov/clinvar/?term=rs200386687
CDKN2A	c.427G>A	p.Ala143Thr	rs754195015	https://www.ncbi.nlm.nih.gov/clinvar/?term=rs754195015
	c.150+37G>C	nan	rs45456595	https://www.ncbi.nlm.nih.gov/clinvar/?term=rs45456595
	c.-39G>A	nan	rs1064793537	https://www.ncbi.nlm.nih.gov/clinvar/?term=rs1064793537
CDK4	c.800C>T	p.Ser267Leu)	rs1157646541	https://www.ncbi.nlm.nih.gov/clinvar/?term=rs1157646541
CFTR	c.2410G>A	p.Glu804Lys	rs1792049376	https://www.ncbi.nlm.nih.gov/clinvar/?term=rs1792049376
	c.2502T>G	p.Phe834Leu	rs200735475	https://www.ncbi.nlm.nih.gov/clinvar/?term=rs200735475
	c.3485G>T	p.Arg1162Leu	rs1800120	https://www.ncbi.nlm.nih.gov/clinvar/?term=rs1800120
	c.2991G>C	p.Leu997Phe	rs1800111	https://www.ncbi.nlm.nih.gov/clinvar/?term=rs1800111
	c.266A>G	p.Tyr89Cys	rs397508418	https://www.ncbi.nlm.nih.gov/clinvar/?term=rs397508418
	c.2900T>C	p.Leu967Ser	rs1800110	https://www.ncbi.nlm.nih.gov/clinvar/?term=rs1800110
	c.91C>T	p.Arg31Cys	rs1800073	https://www.ncbi.nlm.nih.gov/clinvar/?term=rs1800073
	c.1247A>G	p.Asn416Ser	rs777850419	https://www.ncbi.nlm.nih.gov/clinvar/?term=rs777850419
	c.125C>T	p.Ser42Phe	rs143456784	https://www.ncbi.nlm.nih.gov/clinvar/?term=rs143456784
	c.473G>C	p.Ser158Thr	rs397508725	https://www.ncbi.nlm.nih.gov/clinvar/?term=rs397508725
	c.2620-26A>G	nan	rs201716473	https://www.ncbi.nlm.nih.gov/clinvar/?term=rs201716473
	c.249C>G	p.Phe83Leu	rs780975618	https://www.ncbi.nlm.nih.gov/clinvar/?term=rs780975618
	c.2991G>C	p.Leu997Phe	rs1800111	https://www.ncbi.nlm.nih.gov/clinvar/?term=rs1800111
	c.1521_1523del	p.Phe508del	rs113993960	https://www.ncbi.nlm.nih.gov/clinvar/?term=rs113993960
	c.2669A>G	p.Gln890Arg	rs397508417	https://www.ncbi.nlm.nih.gov/clinvar/?term=rs397508417
CHEK2	c.470T>C	p.Ile157Thr	rs17879961	https://www.ncbi.nlm.nih.gov/clinvar/?term=rs17879961
	c.952C>T	p.Arg318Cys	rs148053495	https://www.ncbi.nlm.nih.gov/clinvar/?term=rs148053495
	c.1522C>G	p.Leu508Val	rs876660898	https://www.ncbi.nlm.nih.gov/clinvar/?term=rs876660898
	c.1556G>T	p.Arg519Leu	rs587780180	https://www.ncbi.nlm.nih.gov/clinvar/?term=rs587780180
	c.400G>C	p.Asp134His	rs372874441	https://www.ncbi.nlm.nih.gov/clinvar/?term=rs372874441
	c.557A>G	p.Asn186Ser	rs369223840	https://www.ncbi.nlm.nih.gov/clinvar/?term=rs369223840
CPA1	c.1241C>T	p.Thr414Ile	rs782489102	https://www.ncbi.nlm.nih.gov/clinvar/?term=rs782489102
	c.751G>A	p.Val251Met	rs782158803	https://www.ncbi.nlm.nih.gov/clinvar/?term=rs782158803
CTRC	c.-59C>T	nan	rs183658182	https://www.ncbi.nlm.nih.gov/clinvar/?term=rs183658182
	c.220C>T	p.His74Tyr	rs1557508393	https://www.ncbi.nlm.nih.gov/clinvar/?term=rs1557508393
DNMT3A	c.58G>A	p.Glu20Lys	rs781254365	https://www.ncbi.nlm.nih.gov/clinvar/?term=rs781254365
	c.68G>A	p.Arg23Gln	nan
	c.1055G>A	p.Ser352Asn	nan
EPCAM	c.382G>T	p.Asp128Tyr	rs1048436074	https://www.ncbi.nlm.nih.gov/clinvar/?term=rs1048436074
	c.450C>G	p.His150Gln	rs864622724	https://www.ncbi.nlm.nih.gov/clinvar/?term=rs864622724
FANCC	c.1330-10T>C	nan	rs1057523289	https://www.ncbi.nlm.nih.gov/clinvar/?term=rs1057523289
	c.1166G>T	p.Gly389Val	nan
	c.1289 A>T	p.Y430F	nan
MEN1	c.1648G>C	p.Val550Leu	rs562257963	https://www.ncbi.nlm.nih.gov/clinvar/?term=rs562257963
MLH1	c.882C>G	p.Leu294=	rs63751707	https://www.ncbi.nlm.nih.gov/clinvar/?term=rs63751707
	c.1410-3C>G	nan	rs2083690867	https://www.ncbi.nlm.nih.gov/clinvar/?term=rs2083690867
	c.1216A>G	p.Ser406Gly	rs864622687	https://www.ncbi.nlm.nih.gov/clinvar/?term=rs864622687
	c.589-9_589-6del	nan	rs587779026	https://www.ncbi.nlm.nih.gov/clinvar/?term=rs587779026
	c.1693A>T	p.Ile565Phe	rs63750062	https://www.ncbi.nlm.nih.gov/clinvar/?term=rs63750062
	c.794G>A	p.Arg265His	rs63751448	https://www.ncbi.nlm.nih.gov/clinvar/?term=rs63751448
	c.1591G>A	p.Val531Met	rs764663152	https://www.ncbi.nlm.nih.gov/clinvar/?term=rs764663152
MSH2	c.66C>G	p.Phe22Leu	rs200632093	https://www.ncbi.nlm.nih.gov/clinvar/?term=rs200632093
	c.1759+7T>G	nan	rs1350919914	https://www.ncbi.nlm.nih.gov/clinvar/?term=rs1350919914
MSH4	c.2698C>T	p.Arg900Ter	rs145803983	https://www.ncbi.nlm.nih.gov/clinvar/?term=rs145803983
	c.1089A>T	p.Glu363Asp	nan
MSH6	c.3238C>G	p.Leu1080Val	rs1553331335	https://www.ncbi.nlm.nih.gov/clinvar/?term=rs1553331335
	c.828 T>G	p.(D276E)	nan
	c.3600A>G	p.Ile1200Met	rs587781482	https://www.ncbi.nlm.nih.gov/clinvar/?term=rs587781482
	c.4077_4080dup	p.Ter1361IleextTer?	rs575068534	https://www.ncbi.nlm.nih.gov/clinvar/?term=rs575068534
	c.-18G>T	nan	rs199913053	https://www.ncbi.nlm.nih.gov/clinvar/?term=rs199913053
MUTYH	c.84C>G	p.Asn28Lys	rs200514222	https://www.ncbi.nlm.nih.gov/clinvar/?term=rs200514222
	c.583A>G	p.Ile195Val	rs200872702	https://www.ncbi.nlm.nih.gov/clinvar/?term=rs200872702
	c.1515T>A	p.Phe505Leu	rs1557444106	https://www.ncbi.nlm.nih.gov/clinvar/?term=rs1557444106
	c.1512C>A	p.Phe504Leu	rs768671057	https://www.ncbi.nlm.nih.gov/clinvar/?term=rs768671057
	c.901G>A	p.Val301Met	rs147718169	https://www.ncbi.nlm.nih.gov/clinvar/?term=rs147718169
	c.1192C>T	p.Arg398Cys	rs150792276	https://www.ncbi.nlm.nih.gov/clinvar/?term=rs150792276
	c.841C>T	p.Arg281Cys	rs138089183	https://www.ncbi.nlm.nih.gov/clinvar/?term=rs138089183
	c.34C>A	p.Pro12Thr	rs587782084	https://www.ncbi.nlm.nih.gov/clinvar/?term=rs587782084
NBN	c.2060A>C	p.Lys687Thr	rs186371605	https://www.ncbi.nlm.nih.gov/clinvar/?term=rs186371605
	c.949 A>C	p.M317L	nan
	c.1509T>G	p.Asn503Lys	rs876660751	https://www.ncbi.nlm.nih.gov/clinvar/?term=rs876660751
	c.839C>T	p.Thr280Ile	rs2129828243	https://www.ncbi.nlm.nih.gov/clinvar/?term=rs2129828243
NF1	c.4462A>G	p.Thr1488Ala	rs876660162	https://www.ncbi.nlm.nih.gov/clinvar/?term=rs876660162
	c.706C>G	p.Gln236Glu	rs1597658664	https://www.ncbi.nlm.nih.gov/clinvar/?term=rs1597658664
PALB2	c.1001A>G	p.Tyr334Cys	rs200620434	https://www.ncbi.nlm.nih.gov/clinvar/?term=rs200620434
	c.2066C>T	p.Ser689Leu	rs749602688	https://www.ncbi.nlm.nih.gov/clinvar/?term=rs749602688
	c.2773G>C	p.Val925Leu	rs180177125	https://www.ncbi.nlm.nih.gov/clinvar/?term=rs180177125
	c.2466G>T	p.Gln822His	rs1157451265	https://www.ncbi.nlm.nih.gov/clinvar/?term=rs1157451265
	c.656A>G	p.Asp219Gly	rs45594034	https://www.ncbi.nlm.nih.gov/clinvar/?term=rs45594034
	c.841A>T	p.Ile281Phe	rs751882053	https://www.ncbi.nlm.nih.gov/clinvar/?term=rs751882053
	c.40A>T	nan	nan
	c.2777C>T	p.Pro926Leu	rs1555459732	https://www.ncbi.nlm.nih.gov/clinvar/?term=rs1555459732
PALLD	c.1297G>A	p.Gly433Arg	nan	https://www.ncbi.nlm.nih.gov/clinvar/?term=PALLD%20c.1297G>A
	c.120C>A	p.Asn40Lys	rs781680143	https://www.ncbi.nlm.nih.gov/clinvar/?term=rs781680143
	c.664_665delAG	p.S222Pfs	nan
	c.1965-12879C>G	nan	nan
	c.4987A>G	p.Ile1663Val	nan
	c.3133C>T	p.Arg1045Trp	rs753881003	https://www.ncbi.nlm.nih.gov/clinvar/?term=rs753881003
	c.2905C>T	p.Arg969Cys	rs374741161	https://www.ncbi.nlm.nih.gov/clinvar/?term=rs374741161
	c.149T>C	p.Ile50Thr	rs374875087]	https://www.ncbi.nlm.nih.gov/clinvar/?term=rs374875087]
PMS2	c.1399G>A	p.Val467Ile	rs373611083	https://www.ncbi.nlm.nih.gov/clinvar/?term=rs373611083
	c.653G>A	p.Gly218Asp	rs368043334	https://www.ncbi.nlm.nih.gov/clinvar/?term=rs368043334
	c.1211C>G	p.Pro404Arg	rs536111818	https://www.ncbi.nlm.nih.gov/clinvar/?term=rs536111818
	c.58C>T	p.Arg20Trp	rs573374779	https://www.ncbi.nlm.nih.gov/clinvar/?term=rs573374779
	c.449C>T	p.Pro150Leu	rs778119115	https://www.ncbi.nlm.nih.gov/clinvar/?term=rs778119115
	c.2012C>T	p.Thr671Met	rs587780046	https://www.ncbi.nlm.nih.gov/clinvar/?term=rs587780046
POLN	c.1223C>A	p.Thr408Lys	rs61748688	https://www.ncbi.nlm.nih.gov/clinvar/?term=rs61748688
	c.1611+1 G>A	nan	rs755354221	https://www.ncbi.nlm.nih.gov/clinvar/?term=rs755354221
	c.721 G>A	p.V241I	nan
	c.2308+6 A>G	nan	rs781367121	https://www.ncbi.nlm.nih.gov/clinvar/?term=rs781367121
	c.160 G>A	p.V54I	rs780351047	https://www.ncbi.nlm.nih.gov/clinvar/?term=rs780351047
	c.2511 G>T	p.Q837H	rs746339339	https://www.ncbi.nlm.nih.gov/clinvar/?term=rs746339339
POLQ	c.4262_4268del	p.Ile1421fs	rs546221341	https://www.ncbi.nlm.nih.gov/clinvar/?term=rs546221341
	c.1138G>C	p.Val380Leu	rs143855278	https://www.ncbi.nlm.nih.gov/clinvar/?term=rs143855278
	c.2869C>T	p.Gln957Ter	rs768231484	https://www.ncbi.nlm.nih.gov/clinvar/?term=rs768231484
	c.6317T>C	p.Met2106Thr)	rs756110988	https://www.ncbi.nlm.nih.gov/clinvar/?term=rs756110988
	c.6992A>G	p.Tyr2331Cys	nan
	c.4402C>T	p.Pro1468Ser	nan
	c.6967+3 A>G	nan	rs374634303	https://www.ncbi.nlm.nih.gov/clinvar/?term=rs374634303
	c.410G>A	p.Arg137Gln	nan
	c.586G>A	p.Gly196Ser	nan
	c.5158C>T	p.Leu1720Phe	rs139982859	https://www.ncbi.nlm.nih.gov/clinvar/?term=rs139982859
	c.7393G>A	p.Glu2465Lys	rs3218635	https://www.ncbi.nlm.nih.gov/clinvar/?term=rs3218635
	c.1959+4del	nan	rs41542814	https://www.ncbi.nlm.nih.gov/clinvar/?term=rs41542814
	c.6505C>T	p.Arg2169Cys	nan
	c.7024T>A	p.Leu2342Ile	rs776938206	https://www.ncbi.nlm.nih.gov/clinvar/?term=rs776938206
	c.7208 G>T	p.G2403V	rs772788007	https://www.ncbi.nlm.nih.gov/clinvar/?term=rs772788007
	c.7040G>A	p.Arg2347His	rs143352658	https://www.ncbi.nlm.nih.gov/clinvar/?term=rs143352658
	c.7537_7538delCAinsTG	p.Gln2513Ter	nan
PTEN	c.1078A>G	p.Ser360Gly	rs587781273	https://www.ncbi.nlm.nih.gov/clinvar/?term=rs587781273
RAD51C	c.431T>C	p.Ile144Thr	rs28363307	https://www.ncbi.nlm.nih.gov/clinvar/?term=rs28363307
	c.463G>A	p.Ala155Thr	rs755879664	https://www.ncbi.nlm.nih.gov/clinvar/?term=rs755879664
	c.977_979del	p.Leu326del	rs2144044664	https://www.ncbi.nlm.nih.gov/clinvar/?term=rs2144044664
	c.214A>G	p.Lys72Glu	rs775224480	https://www.ncbi.nlm.nih.gov/clinvar/?term=rs775224480
	c.506T>C	p.Val169Ala	rs587780256	https://www.ncbi.nlm.nih.gov/clinvar/?term=rs587780256
RAD51D	c.629C>T	p.Ala210Val	rs376855484	https://www.ncbi.nlm.nih.gov/clinvar/?term=rs376855484
	c.394G>A	p.Val132Ile	rs201141245	https://www.ncbi.nlm.nih.gov/clinvar/?term=rs201141245
	c.793G>A	p.Gly265Arg	rs140285068	https://www.ncbi.nlm.nih.gov/clinvar/?term=rs140285068
SMAD4	c.424+5G>A	nan	rs200772603	https://www.ncbi.nlm.nih.gov/clinvar/?term=rs200772603
SPINK1	c.215T>C	p.Leu72Pro	rs749558779	https://www.ncbi.nlm.nih.gov/clinvar/?term=rs749558779
	c.-22C>T	nan	rs190219062	https://www.ncbi.nlm.nih.gov/clinvar/?term=rs190219062
	c.87+26T>C	nan	s200296519
STK11	c.970C>T	p.Pro324Ser	rs549474196	https://www.ncbi.nlm.nih.gov/clinvar/?term=rs549474196
	c.1012G>A	p.Val338Met	rs587782302	https://www.ncbi.nlm.nih.gov/clinvar/?term=rs587782302
	c.1225C>T	p.Arg409Trp	rs368466538	https://www.ncbi.nlm.nih.gov/clinvar/?term=rs368466538
TET2	c.1599G>A	p.Met533Ile	rs767778868	https://www.ncbi.nlm.nih.gov/clinvar/?term=rs767778868
	c.1285G>A	p.Gly429Arg	rs201642693	https://www.ncbi.nlm.nih.gov/clinvar/?term=rs201642693
	c.5939C>T	p.Thr1980Ile	rs372490795	https://www.ncbi.nlm.nih.gov/clinvar/?term=rs372490795
	c.3954+3T>G	nan	rs555969001	https://www.ncbi.nlm.nih.gov/clinvar/?term=rs555969001
TP53	c.97-52G>A	nan	rs540683791	https://www.ncbi.nlm.nih.gov/clinvar/?term=rs540683791
